# Supplementary material for: Epidemiology, Virulence and Antimicrobial Resistance of Escherichia coli Isolated from Small Brazilian Farms Producers of Raw Milk Fresh Cheese
Source: Microorganisms. 2024 Aug 22;12(8):1739. doi: 10.3390/microorganisms12081739 (PMC11357254; doi:10.3390/microorganisms12081739)
Supplement: Supplementary file 1 [file microorganisms-12-01739-s001.zip]

Archive with 16 entries (16 files):
- SF10_jmf.pdf
- SF11_jmf.pdf
- SF12_jmf.pdf
- SF13_jmf.pdf
- SF14_jmf.pdf
- SF15_jmf.pdf
- SF16_jmf.pdf
- SF1_jmf.pdf
- SF2_jmf.pdf
- SF3_jmf.pdf
- SF4_jmf.pdf
- SF5_jmf.pdf
- SF6_jmf.pdf
- SF7_jmf.pdf
- SF8_jmf.pdf
- SF9_jmf.pdf
